# Supplementary material for: Analyzing Precision Medicine Utilization with Real-World Data: A Scoping Review
Source: J Pers Med. 2022 Apr 1;12(4):557. doi: 10.3390/jpm12040557 (PMC9025578; doi:10.3390/jpm12040557)
Supplement: Supplementary file 1 [file jpm-12-00557-s001.zip]

Archive with 3 entries (2 files):
- jpm-1625509-supplementary/
- jpm-1625509-supplementary/jpm-1625509 - Supplementary Materials - Proofreading.pdf
- jpm-1625509-supplementary/jpm-1625509 - Table S2. Data Abstracted.xlsx
