# Supplementary material for: Analyzing Precision Medicine Utilization with Real-World Data: A Scoping Review
Source: J Pers Med. 2022 Apr 1;12(4):557. doi: 10.3390/jpm12040557 (PMC9025578; doi:10.3390/jpm12040557)
Supplement: Supplementary file 1 [file jpm-12-00557-s001.zip › jpm-1625509-supplementary/jpm-1625509 - Table S2. Data Abstracted.xlsx]

## Sheet: All Articles from Search
PMID	First Author	Year	Research Question	Clinical	Clinical Data Source	Admin Claims (commercial)	Admin Claims (commercial) Source	Admin Claims (public)	Admin Claims (public) Source	Registry	Registry Source	Lab	Lab Name	Other	Other Details	Integrated data set	Condition	Cancer	Non-Cancer	Test Name and/or Genes	Test - BRCA	Test - GEP/OncoTypeDx	Multigene Panel	Tumor Sequencing	Exome or Genome Sequencing	Test - other
33491479	Byfield SD	2021	Healthcare utilization and costs were compared following 25-gene panel (panel) or single syndrome (SS) testing for hereditary breast and ovarian cancer.	X	Myriad			X	Optum (Medicare Advantage)			X	Myriad			X	HBOC	X		25 gene panel, including BRCA1/2	X		X
29710084	Childers KK	2018	The outcome of interest was receipt of genetic testing for cancer risk within the 2015 US National Health Interview Survey							X	2015 US National Health Interview Survey (NHIS)						Genetic Testing for Cancer	X		non-specific (Three-quarters of genetic testing was for breast/ovarian cancer, 24%for colorectal cancer, and 22% for other cancers)						X
29193984	Mittmann N	2018	The objective was to evaluate whether the 21-gene assay test resulted in an overall cost expense or saving to the health system.					X	Ontario Health Insurance Plan	X	population-level health system administrative databases (at the Institute for Clinical Evaluative Sciences) using Ontario Health Insurance Plan	X	Genomic Health			X	Breast Cancer	X		OncotypeDx		X
28725922	Geddes GC	2017	increasing the consistency of genetic testing in infants with critical CHD and looking at the effects a genetic testing protocol had on genetic testing utilization and diagnosis rate.	X	Children's Hospital of Wisconsin					X	Society for Thoracic Surgeons Database						Critical Congenital Heart Disease		X	karyotype, 22q11.2 Deletion testing, and chromosomal microarray						X
34036226	Caplan EO	2021	develop an approach to identify and evaluate recent use of multigene panel testing over time					X	Medicare Advantage	X	Humana Research Database					X	Cancer	X		Multigene panel			X
33314633	Sivapiragasam A	2021	identify the prevalence and distribution of immunotherapy responsiveness-associated biomarkers.									X	Foundation Health				Metastatic Breast Cancer	X		FoundationOne® or FoundationOne®CDx NGS assay.				X
33151316	Guo F	2020	Assess whether the rate of positive BRCA test results changed between 2008 and 2018 among older women in the United States.			X	Optum									X	Cancer Risk	X		BRCA	X
32925457	Pace LE	2020	determine whether BRCA1/2 testing rates differed between women with private insurance compared with women with Medicaid in a state where both insurance types cover the test, and to compare testing trends from 2011 to 2015.			X	Private Insurance Groups	X	Medicaid (Mass.)	x	Massachusetts Center for Health Information and Analysis’ All-Payer Claims Database (www.chiamass.gov/ma-apcd/)					X	Breast Cancer	X		BRCA1/2	X
32674931	McCuaig JM	2020	compares the rate and time to genetic referral, and patient uptake of germline genetic services, before and after implementation of reflex BRCA1/2 tumor testing for high-grade serous ovarian cancer (HGSOC) in a universal healthcare system.	X	University Health Network (UHN)’s Princess Margaret Cancer Centre					X	Princess Margaret Cancer Centre Registry and UHN Genome Diagnostics Laboratory registry	X	University Health Network (UHN)’s Princess Margaret Cancer Centre				Ovarian Cancer	X		BRCA1/2	X
32653473	Dinan MA	2020	examined adjuvant chemotherapy use in women with early-stage breast cancer following adoption of the 21-gene recurrence score (RS) assay					X	Medicare	X	SEER					X	Breast Cancer	X		OncoTypeDx		X
31849503	Tanner JA	2019	To estimate Canadian pharmacy cost savings associated with psychiatric medication prescribing that is guided by combinatorial pharmacogenomic testing in patients switching or augmenting their psychiatric medication			X	Medco Health Solutions	X	Canadian Healthcare System Claims							X	Psychiatric		X	Genesight Psychotropic Testing						X
31758664	El Rouby N	2020	We aimed to estimate the utility of panel-based pharmacogenetic testing of patients undergoing percutaneous coronary intervention (PCI).			X	Truvan					X	Precision Medicine Program at the University of Florida Health			X	Percutaneous Coronary Interventions		X	PGx						X
31568561	Guo F	2020	This study assessed trends in BRCA testing in women younger than 40 years without diagnosed breast or ovarian cancer (unaffected young women [UYW]) for cancer prevention between 2006 and 2017 in the United States.			X	Optum										Breast Cancer Risk	X		BRCA	X
31527676	Ritter A	2020	Aimed to characterize the clinical utility of exome sequencing in infantile heart failure.	X	Children’s Hospital of Philadelphia EHR							X	Children’s Hospital of Philadelphia; GeneDx			X	Pediatric Cariomyopathy		X	Exome Sequencing					X
31461080	Fohner AE	2019	To assess the impact of CYP2C9 variation on phenytoin patient response and clinician prescribing practice where genotype was unknown during treatment	X	Kaiser Northern Ca Healthsystem EHR					X	Resource for Genetic Epidemiology Research on Adult Health and Aging (GERA) cohort						Epilepsy and other Seisures		X	CYP2C9						X
31270889	Blaes AH	2019	examined factors associated with self‐reported use of genetic testing among breast cancer survivors based on a 2015 cross‐sectional survey at eight Midwestern sites.	x	EHR (via Share Thoughts Breast Cancer Study)					X	8 midwestern sites tumor registry					X	Breast Cancer	X		Hereditary Cancer Genetic Testing			X
30890269	Huang M	2019	determine the rate of germline and somatic testing in women with ovarian cancer and to identify disparities in testing at a comprehensive cancer center (CCC) and a safety net hospital (SNH).							X	Tumor Registry Comp. Cancer Center and Miami Safety-net Hospital	X	Caris Molecular Intelligence or Foundation Medicine				Ovarian Cancer	X		Caris Molecular Intelligence or Foundation Medicine. (Tumor Testing)				X
30598089	Li H	2018	hypothesized that disease pairs found to be molecularly convergent would also be significantly overrepresented among comorbidities in clinical datasets			X	Clinical claims datasets from the Healthcare Cost and Utilization Project (HCUP)			X	NHGRI-EBI GWAS catalog, Gene-Tissue Expression Project						Novel Disease Syndromes/Disease Pairs		X	GWAS/SNPs, eQTL Tissue Associations						X
32463216	Franc BL	2018	To examine the association between geography and utilization rates of contralateral prophylactic mastectomy (CPM) relative to patient-level factors in patients with early stage breast cancer.			X	Truvan			X	SEER					X	Breast Cancer	X		BRCA Testing	X
30288903	Petelin L	2018	The impact of this decentralisation of HBOC testing on health and economic outcomes is uncertain, primarily as it has potential to significantly disrupt the clinical framework that generated the evidence used to justify clinical implementation of the Medicare Benefits Schedules					X	Australian Medicare								HBOC	X		BRCA1/BRCA2, and at least one of five other genes, PALB2, TP53, CDH1, PTEN and STK11.	X		X			X
30256179	Benitez J	2018	To evaluate payer costs associated with treating psychiatric disorders utilizing a combinatorial pharmacogenomics test versus treatment-as-usual (TAU).			X	Optum					X	Genesight				Psychiatric Disorders		X	Genesight Psychotropic Testing						X
29971344	Katz SJ	2018	To quantify and explain the association of attending surgeon with rates of genetic testing after diagnosis of breast cancer.							X	SEER	X	Ambry, GeneDx,Invitae, Myriad			X	Breast Cancer	X		"genetic testing"						X
29734486	Perlis RH	2018	examine the relationship between a commercial pharmacogenetic test for psychotropic medications and 6-month cost of care and utilization in a large commercial health plan.			X	Aetna Data Warehouse			X	registry of individuals who had received a commercial pharmacogenetic test, the Genecept assay	X	Genomind				Mood and Anxiety Disorders		X	Genecept Assay						X
29653220	Vaeth S	2019	to investigate the effect of of implementing a targeted NGS approach of 63 genes associated with CMT in the diagnostic laboratory setting	X	Laboratory					X	National Registry Data (Denmark)	X	Diagnostic Laboratories in Denmark				Charcot-Marie-Tooth		X	NGS sequencing of 63 CMT-related genes			X
29589152	Bardakjian TM	2018	determine the diagnostic yield of different genetic test modalities in adult patients with neurological disorders	X	EHR, Penn Neurogenetics Program.							X	Penn neurogenetics program, free testing programs, other clinical laboratories				Neurological conditions		X	Genetic Testing (directed testing (50%) and array comparative genomic hybridization (45%), followed by gene panels and exome testing (25% each).)			X		X	X
28617419	Pavey AR	2017	We evaluated the potential of genomic sequencing to augment current newborn screening for immunodeficiency, including identification of non–T cell disorders.	X	HER, five obstetric clinics delivering at Inova Fairfax Medical Center							X	Illumina				Immunodefiencies		X	363 immunodefiency genes			X
28508787	Blagec K	2017	quantified the potential extent of such drug-mediated mismatches between genotype-derived phenotypes and real phenotypes					X	Austrian Claims Data								Drug interactions and Phenoconversion		X	PGx (CYP2D6, CYP2C19, CYP2C9, CYP3A5, TPMT, UGT1A1 and SLCO1B1)			X
28008010	Abul-Husn NS	2016	assessed the prevalence and clinical impact of FH-associated genomic variants							X	Geisinger Health System						Familial Hypercholesterolemia		X	Exome Sequencing (LDLR, APOB, and PCSK9)			X
27530527	Pokharel HP	2016	To identify the changing patterns of genetic referral from 2010 to 2014 and the outcomes of referrals through clinical MDT case review.	x	EHR, Royal Hospital for Women					X	NSW State genetic database (Kintrak)					X	Gynaecological-Oncology	X		BRCA1/2, MMR mutations	X					X
26973059	Singer J	2016	evaluated the long-term management patterns and thyroid surgery rates of GEC benign patients compared to a control group of cytopathology benign patients			X	12 health plans that contribute to HIRE			X	HealthCore Integrated Research Environment (HIRE)					X	Cytologicallly indeterminate thyroid nodules		X	Afirma						X
26426480	Armstrong J	2015	To identify factors associated with use of BRCA testing, assess whether delivery of genetic counseling and testing services adheres to professional guidelines, and measure the impact on patient-reported outcomes	X	outcomes utilization	X	Aetna							X	ABOUT Study		HBOC	X		BRCA	X
25294713	Schoen C	2015	Differential Utilization of expanded genetic screening tests in patients of reproductive ages	X	Private and Academic Practices												Various Diseases		X	"Genetic Tests"						X
25201151	Tiller GE	2015	To prospectively determine the impact of noninvasive prenatal testing (NIPT) on invasive procedure utilization in a managed care setting and to elucidate women’s views	X	Kaiser Southern California							X	Illumina Clinical Laboratory				fetal chromosomal abnormalities		X	verifi® prenatal test						X
26313372	Dinan MA	2015	Whether adoption of the RS assay in a nationally representative sample of patients with early-stage breast cancer was associated with use of chemotherapy					X	Medicare	X	SEER			X	Datasets already combined	X	Breast Cancer	X		Oncotype DX		X
26291519	Potosky AL	2015	Relation between GEP testing and the use of adjuvant chemotherapy by women treated in a general oncology practice			X	HealthCore			X	5 state cancer registries	X	Genomic Health			X	Breast Cancer	X		Oncotype DX		X
26181015	Dinan MA	2015	Trends in the use of the RS assay in routine clinical practice in anationally representative sample of women with breast cancer					X	Medicare	X	SEER						Breast Cancer	X		Oncotype DX		X
26105668	Roberts MC	2015	Trends in GEP use and evaluate per-use patient and health plan payments from 2006 to 2012			X	Truven										Breast Cancer	X		Oncotype DX and other GEP technologies		X
26598755	Roberts MC	2016	Racial disparities in ODX testing uptake							X	Carolina Breast Cancer Study longitudinal, population-based study						Breast Cancer	X		Oncotype DX		X
26483061	O'Neill SC	2015	Relationship between clinical, demographic, and group-level socioeconomic variables and Oncotype DX use in women younger than 65 years			X	HealthCore			X	5 state cancer registries	X	Genomic Health			X	Breast Cancer	X		Oncotype DX		X
27378786	Chitty LS	2016	Benefits and costs of implementing non-invasive prenatal testing (NIPT) for Down’s syndrome into the NHS maternity care pathway	X	eight maternity units across the United Kingdom												Down’s Syndrome		X	NIPT						X
27266581	Ray GT	2016	a) Patient characteristics associated with Oncotype DX use, b) correlations between Recurrence Score (RS) and chemotherapy, and c) whether test introduction was associated with a reduction in chemotherapy use	X	Kaiser Permanente Northern California EHR					X	Kaiser Permanente Northern California tumor registry					X	Breast Cancer	X		Oncotype DX		X
27206678	Orucevic A	2016	Patient selection for the 21-gene recurrence score assay (RS) for breast cancer (BC) and the RS impact on chemotherapy administration in clinical practice across the US							X	National Cancer Data Base						Breast Cancer	X		Oncotype DX		X
27097910	Cress RD	2016	Util of gene expression profiling (GEP) among California breast cancer patients, predictors of use of GEP, and how util of GEP influenced treatment of early-stage breast cancer					X	Medi-Cal	X	California Cancer Registry	X	Genomic Health			X	Breast Cancer	X		Oncotype DX		X
27974323	Desai S	2016	Effect on BRCA testing and mastectomy rates of 2013 editorial by Jolie that endorsed BRCA testing			X	Truven	X	Truven								Breast Cancer	X		BRCA gene testing	X
28359319	O'Neill SC	2017	We assessed the relationship between GEP testing and additional variables and the outcomes of endocrine therapy initiation, discontinuation and adherence, and breast imaging exams			X	claims data from HealthCore’s Integrated Research Database (HIRDSM)			X	5 states cancer registries - CA, GA, KY, NY, OH	X	Genomic Health			X	Breast Cancer	X		Oncotype DX® Breast Recurrence Score		X
28333918	Lynch JA	2017	evaluated national patient-level utilization of the 21-gene recurrence score (21-gene RS) test among Medicare beneficiaries with breast cancer					X	Medicare claims					X	Additional data sources included the denominator file (100%), the hierarchical condition categories (HCC) risk score file (developed by RTI International), the Provider of Service file, the Health Resources and Services Administration Area Health Resource file, and the Dartmouth Atlas HospitalReferral Region (HRR) database.	X	Breast Cancer	X		Oncotype DX® Breast Recurrence Score		X
28299592	Roberts MC	2017	BRCA testing trends before and after Jolie’s disclosure, breast cancer related services use following testing, and test reimbursement trends			X	Truven										Breast Cancer	X		BRCA gene testing	X
28125086	Lynch JA	2017	Util of PM Tests in Medicare					X	2013 Medicare 100% fee-for-ser-vice claims								Many		X	Many						X
28073152	Mathias PC	2017	Frequency of pharmacogenomic testing for medications that include biomarker information in the FDA drug label	X	multisite clinical data repository												Many		X	PGx testing						X
28451876	Stein QP	2017	enhance understanding of metabolic conditions diagnosable by newborn screening.							X	Inborn Errors of MetabolismInformation System (IBEMIS)						Metabolic Deficiencies		X	Genetic Testing for metabolic deficiencies (genes not listed)						X
28518169	Hui L	2017	To assess the population-wide impact of noninvasive prenatal screening (NIPS) on combined first-trimester screening (CFTS), early ultrasound (11–13 weeks), and invasive prenatal diagnosis							X	Victorian Prenatal Diagnosis Database.						prenatal testing		X	prenatal diagnostic testing (amniocentesis and CVS)						X
29121143	Shaikh T	2018	Evaluate utilization of MMR deficiency testing in adults with CRC and analyze nonadherence to long-standing testing guidelines in younger adults using a contemporary national data set to help identify potential risk factors for nonadherence to newly implemented universal testing guidelines.							X	National Cancer Database						Colorectal Cancer	X		MMR deficiency testing						X
28933789	Chen Z	2018	examined 12-year trends in BRCA testing rates and costs in the context of clinical guidelines, national policies, and other factors.			X	Truven Commercial Claims and Encounters (CCAE) databases.					X					Breast Cancer	X		BRCA Testing	X
28880857	Kolor K	2017	estimate rates of BRCA testing and receipt of preventive interventions after BRCA testing among women aged 18–64 years with employer-sponsored health insurance in metropolitan and nonmetropolitan areas of the US, nationally and regionally.			X	Truven Commercial Claims and Encounters (CCAE) databases.										Breast Cancer	X		BRCA Testing	X
29306660	Hull LE	2018	Util and clinical impact of Oncotype DX on veterans newly diagnosed with breast cancer	X	VA EHR, Computerized Patient Record System, Data Warehouse					X	VA Central Cancer Registry	X	Genomic Health			X	Breast Cancer	X		Oncotype DX		X
29516752	Dalal AA	2018	assess time to BRAF testing, compare the characteristics of tested vs not-tested patients, and describe the costs for sequential vs next-generation sequencing (NGS) BRAF testing.			X	two US admin claims databases containing medical and pharmacy claims commercial and Medicare supplemental, unnamed	X									Lung Cancer (non-specific)	X		BRAF						X
29951718	Parkhurst E	2018	identify patients at risk for MEN2, assess adherence to clinical practice guidelines, and offer genetic counseling and testing.	X	Kaiser Permanente integrated medical record system												Medullary thyroid carcinoma	X		RET						X
29808287	Liede A	2018	Observational study of insurance claims data Truven MarketScan® measured BRCA testing and risk-reducing bilateral mastectomy rates females ≥ 18 years.			X	Truven		Truven Medicare								Breast Cancer	X		BRCA1/2	X
30184264	Poulton A	2018	examine the statewide utilisation of prenatal diagnosis (PNDx) and preimplantation genetic diagnosis (PGT‐M) for single gene disorders.							X	Victorian Prenatal Diagnosis Database						Single Gene Disorders		X	PNDx and PGT‐M for single gene disorders						X
30130624	Muller C	2018	Assessed rates of tumor testing, recommendations for genetic evaluation, rates of attending a genetic evaluation, and performance of germline testing overall and by race/ethnicity	X	4 academic centers												Colorectal Cancer	X		MLH1, MSH2, MSH6, PMS2; BRAF; MLH1 hypermethylation						X
30303907	DeFrancesco MS	2018	Evaluate feasibility and results of incorporating routine hereditary cancer risk assessment, counseling, and follow-up genetic testing in community obstetrics and gynecology practice setting without referral to a genetic counselor	X	2 clinical sites												Hereditary Cancer (breast, ovarian, colorectal, endometrial, melanoma, pancreatic, gastric, or prostate cancer)	X		Myriad's MyRisk			X
30595493	Altman AM	2019	Patterns of RS testing, RS distributions, and impact of RS results on clinical decision-making for patients with ER+, HER2+ breast cancer.							X	SEER	X	Used linked data on RS testing			X	Breast Cancer	X		Oncotype DX		X
30398082	Hefti E	2018	Utilization of HER2 testing within NYS							X	Statewide Planning and Research Cooperative System (NY)						Breast Cancer	X		HER2						X
30865923	Dinan MA	2019	Whether associations between Oncotype DX testing and lower costs among patients with early-stage, estrogen receptor–positive breast cancer are observable in real-world data from the Medicare population					X	Medicare	X	SEER)					X	Breast Cancer	X		Oncotype DX		X
30787053	Palazzo LL	2019	identify disparities and trends in genetic testing and treatment with erlotinib in NSCLC patients							X	SEER Medicare					X	NSCLC	X		EGFR						X
31025517	Dubrovsky E	2019	examine the current national trends of genomic testing in male breast cancer (MBC) and its association with systemic therapy.							X	The National Cancer Database (NCDB)						male breast cancer	X		Multigene Signature Method as “Oncotype DX”, “MammaPrint”, “Other”, or “Unknown test type”.		X
31200352	Roberts MC	2019	Assessed uptake Oncotype DX over time; sociodemc & clinical factors associated among women w/ lymph node2positive (LN1), hormone receptor2positive, HER2-negative breast cancer							X	SEER	X	Genomic Health			X	Breast Cancer	X		OncoTypeDX		X
31337506	Bhutiani N	2019	Patterns of use of Oncotype DX in women with ductal carcinoma in situ and the impact of these tools on postoperative radiation therapy administration							X	National Cancer Database						Ductal carcinoma in situ of the breast	X		Oncotype DX		X
32609781	Kembou Nzale S	2020	geographic variation in the use of personalized genetic testing for advanced non-small cell lung cancer (NSCLC) and we evaluated the relationship between genetic testing rates and local socioeconomic and ecological variables.	X	IFCT Biomarqueurs-France study (n = 15814)												NSCLC	X		"Genetic Testing" (does not state what test or genes)						X
32291400	Anderson HD	2020	describe trends of single-gene pharmacogenetic testing in a US managed care population, and demographic and clinical characteristics of patients who received a test.			X	IQVIA® PharMetrics.	X	IQVIA® PharMetrics Managed Medicare & Medicaid								multiple (Depression, Anxiety, Lipid Disorders, Hypertension, Pain, ADHD, HIV)		X	CYP2C19, CYP2D6, CYP2C9, VKORC1, UGT1A1, and HLA class 1 typing						X
32185241	Mackenzie SJ	2020	determine utilization of genetic testing in patients seen by a neurologist within a large private insurance population.			X	Optum										Neurological conditions		X	factor V Leiden, MTHFR mutation, Prothrombin gene mutation						X
32810185	Larson KL	2020	Accessed frequency and factors associated with EGFR testing rates and erlotinib treatment as well as associated survival outcomes in NSCLC patients in Kentucky			X	Private Insurance Groups	X	Medicaid, Medicare, state employees)	X	Kentucky Cancer Registry (KCR) and SEER					X	NSCLC	X		EGFR						X
